# Supplementary material for: Stalagmite paleomagnetic record of a quiet mid-to-late Holocene field activity in central South America
Source: Nat Commun. 2022 Mar 15;13:1349. doi: 10.1038/s41467-022-28972-8 (PMC8924270; doi:10.1038/s41467-022-28972-8)
Supplement: Supplementary file 4 — Supplementary Data 1 [file 41467_2022_28972_MOESM4_ESM.xlsx]

## Sheet: U_Th_Dating
230Th dating results. The error is 2s error.
Sample	238U		232Th		230Th / 232Th		d234U*		230Th / 238U		230Th Age (yr)		230Th Age (yr)		d234UInitial**		230Th Age (yr BP)***
Number	(ppb)		(ppt)		(atomic x10-6)		(measured)		(activity)		(uncorrected)		(corrected)		(corrected)		(corrected )
DBE-50 6mm	226.442	0.664691	8805.66	177.52	22.3024	0.681226	264.916	3.43228	0.0526006	0.00121687	4625.1	109.904	3729.02	643.277	267.719	3.50248	3661.02	643.277
DBE-50 31mm	268.994	0.708258	13217.1	266.273	18.4286	0.46753	272.871	3.5908	0.0549187	0.000859068	4802.21	77.9345	3675.98	800.627	275.716	3.68133	3607.98	800.627
DBE-50 45mm	246.288	0.311505	5107.73	102.385	36.1787	0.772496	266.388	1.63624	0.0455063	0.00033967	3985.76	30.7189	3509.23	338.51	269.039	1.67239	3439.23	338.51
DBE-50 90mm	295.51	0.54453	10059.5	202.016	25.5159	0.703886	294.293	2.35898	0.0526805	0.00100107	4524.53	88.0641	3758.52	548.985	297.431	2.42826	3690.52	548.985
DBE-50 145mm	372.521	2.19693	9326.47	194.562	41.5372	1.03786	301.759	5.59924	0.0630722	0.000943766	5405.91	86.1707	4846.69	404.473	305.915	5.68708	4777.69	404.473
DBE-50 150mm	235.377	0.383633	11428.2	229.258	21.2067	0.644921	300.764	2.22282	0.0624483	0.00143095	5355.42	125.908	4267.23	780.077	304.407	2.34743	4199.23	780.077
DBE-50 185mm	296.462	0.473529	14721.9	295.352	21.501	0.445193	286.92	2.00411	0.0647571	0.000347465	5619.79	32.1789	4494.7	796.793	290.583	2.13228	4424.7	796.793
DBE-50 212mm	389.324	1.12059	14822	299.083	26.6278	0.715376	310.862	3.43754	0.0614845	0.00110481	5229.12	97.1099	4383.43	606.033	314.731	3.5217	4315.43	606.033
DBE-50 277mm	287.211	0.459439	10281.4	206.224	30.4964	0.7416	303.675	1.96518	0.0662113	0.000916445	5672.97	80.9281	4873.77	571.148	307.881	2.05327	4805.77	571.148
DBE-50 289mm	274.395	0.585204	12966.1	260.752	27.7784	1.20511	350.246	3.63853	0.0796112	0.00306497	6610.26	262.365	5591.7	766.221	355.817	3.77563	5523.7	766.221
DBE-50 303mm	274.139	0.615207	12245.1	246.29	26.8828	0.780707	345.891	2.91686	0.0728282	0.00153436	6052.63	131.53	5086.5	695.948	350.892	3.03822	5018.5	695.948
DBE-50 334mm	788.963	1.09636	8713.29	174.791	93.9579	1.9775	350.552	2.012	0.0629352	0.000410187	5193.57	35.5038	4956.24	171.57	355.49	2.04759	4886.24	171.57
DBE-50 386mm	285.48	0.940185	6535.11	132.284	49.5203	1.24188	330.938	4.22408	0.0687535	0.00104274	5771.78	91.677	5272.07	364.988	335.899	4.30133	5204.07	364.988
DBE-50 405mm	319.542	1.22715	1258.34	25.665	267.702	6.0311	293.358	4.15985	0.0639374	0.000659248	5518.5	61.0614	5430.17	87.191	297.888	4.22473	5361.17	87.191
U decay constants: l238 = 1.55125x10-10 (Jaffey et al., 1971) and l234 = 2.82206x10-6 (Cheng et al., 2013). Th decay constant: l230 = 9.1705x10-6 (Cheng et al., 2013).
*d234U = ([234U/238U]activity – 1)x1000. ** d234Uinitial was calculated based on 230Th age (T), i.e., d234Uinitial = d234Umeasured x el234xT.
Corrected 230Th ages assume the initial 230Th/232Th atomic ratio of 4.4 ±2.2 x10-6. Those are the values for a material at secular
equilibrium, with the bulk earth 232Th/238U value of 3.8. The errors are arbitrarily assumed to be 50%.
***B.P. stands for “Before Present” where the “Present” is defined as the year 1950 A.D.
values in red denotes the points that were excluded from age modelling
