# Supplementary material for: Stalagmite paleomagnetic record of a quiet mid-to-late Holocene field activity in central South America
Source: Nat Commun. 2022 Mar 15;13:1349. doi: 10.1038/s41467-022-28972-8 (PMC8924270; doi:10.1038/s41467-022-28972-8)
Supplement: Supplementary file 5 — Supplementary Data 2 [file 41467_2022_28972_MOESM5_ESM.xlsx]

## Sheet: Paleomagnetic_results
specimen	Age (yr BP)	Age: 2.5%-Quantile	Age: 97.5%-Quantile	Depth from top (mm)	experiments	sample	dir_comp	dir_dec	dir_inc	dir_n_comps	dir_n_measurements	dir_tilt_correction	dir_dang	dir_mad_free	meas_step_max	meas_step_min	meas_step_unit	software_packages	int_corr	citations	method_codes	result_quality	b_slope	b_sigma
DBE50_01	5307.32	5149.51	5389.33	399.38	DBE50_01-pseudo-thellier	DBE50	Chr	3.9	-33.6	1	8	0	2	3.3	0.0275	0.01	T	pmagpy-4.2.40: demag_gui	u	This study	LP-DIR-AF:DE-BFL-O:DA-DIR-GEO	g	-0.193	0.015
DBE50_02	5243.18	5094.77	5327.08	388.01	DBE50_02-pseudo-thellier	DBE50	Chr	20.2	-36.9	1	8	0	4.7	6.5	0.0275	0.01	T	pmagpy-4.2.40: demag_gui	u	This study	LP-DIR-AF:DE-BFL-O:DA-DIR-GEO	g	-0.263	0.012
DBE50_03	5211.01	5072.72	5291.58	381.9	DBE50_03-pseudo-thellier	DBE50	Chr	7.8	-34.6	1	8	0	3.8	4	0.0225	0.009	T	pmagpy-4.2.40: demag_gui	u	This study	LP-DIR-AF:DE-BFL-O:DA-DIR-GEO	g	-0.182	0.003
DBE50_04	5173.98	5050.66	5253.22	375.03	DBE50_04-pseudo-thellier	DBE50	Chr	12.9	-40.5	1	9	0	3.2	3	0.0275	0.009	T	pmagpy-4.2.40: demag_gui	u	This study	LP-DIR-AF:DE-BFL-O:DA-DIR-GEO	g	-0.289	0.007
DBE50_05	5141.04	5029.7	5219.03	368.58	DBE50_05-pseudo-thellier	DBE50	Chr	11.1	-36.3	1	9	0	3	5.5	0.03	0.01	T	pmagpy-4.2.40: demag_gui	u	This study	LP-DIR-AF:DE-BFL-O:DA-DIR-GEO	g	-0.238	0.015
DBE50_06	5105	5005.28	5184.09	361.85	DBE50_06-pseudo-thellier	DBE50	Chr	11.9	-38.8	1	9	0	2.7	3.1	0.0275	0.009	T	pmagpy-4.2.40: demag_gui	u	This study	LP-DIR-AF:DE-BFL-O:DA-DIR-GEO	g	-0.265	0.008
DBE50_07	5074.32	4971.97	5154.77	355.98	DBE50_07-pseudo-thellier	DBE50	Chr	11.2	-40.1	1	9	0	2.2	2.9	0.0275	0.009	T	pmagpy-4.2.40: demag_gui	u	This study	LP-DIR-AF:DE-BFL-O:DA-DIR-GEO	g	-0.218	0.006
DBE50_08	5036.34	4919.02	5125.4	349.62	DBE50_08-pseudo-thellier	DBE50	Chr	7.4	-44.1	1	10	0	2.7	2.6	0.03	0.009	T	pmagpy-4.2.40: demag_gui	u	This study	LP-DIR-AF:DE-BFL-O:DA-DIR-GEO	g	-0.151	0.005
DBE50_09	4998.08	4885.8	5091.21	342.79	DBE50_09-pseudo-thellier	DBE50	Chr	6.8	-47.1	1	10	0	1.6	2.2	0.03	0.009	T	pmagpy-4.2.40: demag_gui	u	This study	LP-DIR-AF:DE-BFL-O:DA-DIR-GEO	g	-0.17	0.006
DBE50_10	4966.17	4857.45	5058.68	336.16	DBE50_10-pseudo-thellier	DBE50	Chr	8.4	-44.5	1	10	0	2.8	2.6	0.03	0.009	T	pmagpy-4.2.40: demag_gui	u	This study	LP-DIR-AF:DE-BFL:DA-DIR-GEO	g	-0.16	0.005
DBE50_11	4935.29	4821.41	5026.86	329.46	DBE50_11-pseudo-thellier	DBE50	Chr	26.3	-44.6	1	9	0	3.3	5.1	0.0275	0.009	T	pmagpy-4.2.40: demag_gui	u	This study	LP-DIR-AF:DE-BFL-O:DA-DIR-GEO	g	-0.151	0.005
DBE50_12	4911.8	4790.25	5001.17	324.17	DBE50_12-pseudo-thellier	DBE50	Chr	18.8	-50.6	1	9	0	1.6	4	0.0275	0.009	T	pmagpy-4.2.40: demag_gui	u	This study	LP-DIR-AF:DE-BFL-O:DA-DIR-GEO	g	-0.206	0.004
DBE50_13	4885.73	4767.97	4993.42	317.21	DBE50_13-pseudo-thellier	DBE50	Chr	18.8	-46.9	1	9	0	3.7	4.5	0.0275	0.009	T	pmagpy-4.2.40: demag_gui	u	This study	LP-DIR-AF:DE-BFL-O:DA-DIR-GEO	g	-0.292	0.014
DBE50_14	4863.36	4751.33	4993.42	310.54	DBE50_14-pseudo-thellier	DBE50	Chr	10	-34.8	1	9	0	3	4.3	0.03	0.009	T	pmagpy-4.2.40: demag_gui	u	This study	LP-DIR-AF:DE-BFL-O:DA-DIR-GEO	g	-0.202	0.006
DBE50_15	4837.66	4718.27	4993.42	303.6	DBE50_15-pseudo-thellier	DBE50	Chr	6	-43.1	1	9	0	5	6.5	0.0275	0.009	T	pmagpy-4.2.40: demag_gui	u	This study	LP-DIR-AF:DE-BFL:DA-DIR-GEO	g	-0.198	0.008
DBE50_16	4807.6	4655.05	4993.24	294.03	DBE50_16-pseudo-thellier	DBE50	Chr	5.1	-45.5	1	9	0	4.9	6.6	0.0275	0.009	T	pmagpy-4.2.40: demag_gui	u	This study	LP-DIR-AF:DE-BFL-O:DA-DIR-GEO	g	-0.14	0.008
DBE50_17	4791.52	4637.8	4991.01	289.22	DBE50_17-pseudo-thellier	DBE50	Chr	41.8	-51.9	1	9	0	4.9	8.5	0.0275	0.009	T	pmagpy-4.2.40: demag_gui	u	This study	LP-DIR-AF:DE-BFL-O:DA-DIR-GEO	g	-0.318	0.03
DBE50_18	4767.65	4615.65	4983.03	282.74	DBE50_18-pseudo-thellier	DBE50	Chr	48.4	-57.5	1	9	0	6.5	11	0.03	0.009	T	pmagpy-4.2.40: demag_gui	u	This study	LP-DIR-AF:DE-BFL:DA-DIR-GEO	g	-0.274	0.027
DBE50_19	4738.98	4588.62	4960.83	276.06	DBE50_19-pseudo-thellier	DBE50	Chr	6.3	-47.4	1	9	0	2.5	4.2	0.0275	0.009	T	pmagpy-4.2.40: demag_gui	u	This study	LP-DIR-AF:DE-BFL-O:DA-DIR-GEO	g	-0.254	0.003
DBE50_20	4709.78	4556.6	4926.98	269.5	DBE50_20-pseudo-thellier	DBE50	Chr	7.3	-47.6	1	8	0	2	2.9	0.0225	0.009	T	pmagpy-4.2.40: demag_gui	u	This study	LP-DIR-AF:DE-BFL-O:DA-DIR-GEO	g	-0.144	0.006
DBE50_21	4668.97	4516.34	4881.48	260.99	DBE50_21-pseudo-thellier	DBE50	Chr	358.2	-44.9	1	10	0	1.2	4.2	0.0275	0.008	T	pmagpy-4.2.40: demag_gui	u	This study	LP-DIR-AF:DE-BFL-O:DA-DIR-GEO	g	-0.14	0.009
DBE50_22	4637.25	4483.93	4844.33	254.45	DBE50_22-pseudo-thellier	DBE50	Chr	4.6	-46.6	1	9	0	1.2	3.8	0.0275	0.009	T	pmagpy-4.2.40: demag_gui	u	This study	LP-DIR-AF:DE-BFL-O:DA-DIR-GEO	g	-0.194	0.006
DBE50_23	4606.03	4451.23	4806.56	248.02	DBE50_23-pseudo-thellier	DBE50	Chr	6.1	-43.4	1	10	0	3.7	3.9	0.03	0.009	T	pmagpy-4.2.40: demag_gui	u	This study	LP-DIR-AF:DE-BFL-O:DA-DIR-GEO	g	-0.133	0.006
DBE50_24	4573	4415.35	4763.76	241.39	DBE50_24-pseudo-thellier	DBE50	Chr	358.7	-42.8	1	9	0	5.2	5.1	0.0275	0.009	T	pmagpy-4.2.40: demag_gui	u	This study	LP-DIR-AF:DE-BFL-O:DA-DIR-GEO	g	-0.19	0.008
DBE50_25	4539.11	4375.09	4723.28	234.89	DBE50_25-pseudo-thellier	DBE50	Chr	1.7	-43.9	1	9	0	6.2	5	0.0275	0.009	T	pmagpy-4.2.40: demag_gui	u	This study	LP-DIR-AF:DE-BFL-O:DA-DIR-GEO	g	-0.144	0.007
DBE50_26	4504.63	4325.53	4691.64	228.19	DBE50_26-pseudo-thellier	DBE50	Chr	0.8	-44.2	1	9	0	3.6	4.8	0.0275	0.009	T	pmagpy-4.2.40: demag_gui	u	This study	LP-DIR-AF:DE-BFL-O:DA-DIR-GEO	g	-0.228	0.003
DBE50_27	4471.98	4268.14	4668.76	221.62	DBE50_27-pseudo-thellier	DBE50	Chr	15.5	-60.4	1	7	0	2.5	5.2	0.02	0.009	T	pmagpy-4.2.40: demag_gui	u	This study	LP-DIR-AF:DE-BFL-O:DA-DIR-GEO	g	-0.313	0.019
DBE50_28	4439.42	4231.9	4634.78	215.18	DBE50_28-pseudo-thellier	DBE50	Chr	359	-47.4	1	9	0	3.3	4.1	0.0275	0.009	T	pmagpy-4.2.40: demag_gui	u	This study	LP-DIR-AF:DE-BFL-O:DA-DIR-GEO	g	-0.187	0.007
DBE50_29	4405.56	4192.55	4615.84	208.39	DBE50_29-pseudo-thellier	DBE50	Chr	357.1	-41.8	1	8	0	1.1	2.1	0.0225	0.009	T	pmagpy-4.2.40: demag_gui	u	This study	LP-DIR-AF:DE-BFL-O:DA-DIR-GEO	g	-0.164	0.005
DBE50_30	4375.06	4162.95	4615.84	201.76	DBE50_30-pseudo-thellier	DBE50	Chr	356.7	-41.1	1	9	0	0.1	1.8	0.0275	0.009	T	pmagpy-4.2.40: demag_gui	u	This study	LP-DIR-AF:DE-BFL-O:DA-DIR-GEO	g	-0.261	0.01
DBE50_31	4341.68	4151.09	4610.09	194.33	DBE50_31-pseudo-thellier	DBE50	Chr	0.7	-38.8	1	7	0	1.4	3.9	0.0225	0.01	T	pmagpy-4.2.40: demag_gui	u	This study	LP-DIR-AF:DE-BFL-O:DA-DIR-GEO	g	-0.263	0.011
DBE50_32	4310.06	4124.68	4585.71	188	DBE50_32-pseudo-thellier	DBE50	Chr	359.4	-41.4	1	9	0	2.6	2.3	0.0275	0.009	T	pmagpy-4.2.40: demag_gui	u	This study	LP-DIR-AF:DE-BFL-O:DA-DIR-GEO	g	-0.213	0.006
DBE50_33	4277.09	4075.2	4560.61	181.66	DBE50_33-pseudo-thellier	DBE50	Chr	4.4	-40.9	1	9	0	0.9	3.7	0.0275	0.009	T	pmagpy-4.2.40: demag_gui	u	This study	LP-DIR-AF:DE-BFL-O:DA-DIR-GEO	g	-0.215	0.008
DBE50_34	4237.01	4027.61	4520.92	174.2	DBE50_34-pseudo-thellier	DBE50	Chr	2.7	-41.2	1	9	0	2.5	2.7	0.0275	0.009	T	pmagpy-4.2.40: demag_gui	u	This study	LP-DIR-AF:DE-BFL-O:DA-DIR-GEO	g	-0.178	0.009
DBE50_35	4201.97	3990.12	4483.49	167.7	DBE50_35-pseudo-thellier	DBE50	Chr	2.3	-42.1	1	9	0	0.6	3	0.0275	0.009	T	pmagpy-4.2.40: demag_gui	u	This study	LP-DIR-AF:DE-BFL-O:DA-DIR-GEO	g	-0.256	0.004
DBE50_36	4168.34	3966.05	4442.67	161.43	DBE50_36-pseudo-thellier	DBE50	Chr	2.8	-38.2	1	9	0	2.9	2.9	0.0275	0.009	T	pmagpy-4.2.40: demag_gui	u	This study	LP-DIR-AF:DE-BFL-O:DA-DIR-GEO	g	-0.233	0.002
DBE50_37	4127.68	3932.26	4396.72	154.1	DBE50_37-pseudo-thellier	DBE50	Chr	8.7	-42.9	1	8	0	4.3	4.9	0.0225	0.009	T	pmagpy-4.2.40: demag_gui	u	This study	LP-DIR-AF:DE-BFL-O:DA-DIR-GEO	g	-0.177	0.007
DBE50_38	4091.75	3903.36	4350.11	147.42	DBE50_38-pseudo-thellier	DBE50	Chr	5.9	-40.5	1	9	0	1.8	3	0.0275	0.009	T	pmagpy-4.2.40: demag_gui	u	This study	LP-DIR-AF:DE-BFL-O:DA-DIR-GEO	g	-0.182	0.003
DBE50_39	4055.05	3867.98	4317.09	140.66	DBE50_39-pseudo-thellier	DBE50	Chr	5.4	-38.1	1	9	0	0.7	1.4	0.03	0.009	T	pmagpy-4.2.40: demag_gui	u	This study	LP-DIR-AF:DE-BFL-O:DA-DIR-GEO	g	-0.28	0.005
DBE50_40	4014.44	3833.55	4274.06	133.33	DBE50_40-pseudo-thellier	DBE50	Chr	6.2	-39.4	1	9	0	0.9	1.1	0.0275	0.009	T	pmagpy-4.2.40: demag_gui	u	This study	LP-DIR-AF:DE-BFL-O:DA-DIR-GEO	g	-0.247	0.002
DBE50_41	3974.47	3795.28	4233.47	126.32	DBE50_41-pseudo-thellier	DBE50	Chr	6.6	-39.8	1	9	0	3.1	3.2	0.0275	0.009	T	pmagpy-4.2.40: demag_gui	u	This study	LP-DIR-AF:DE-BFL-O:DA-DIR-GEO	g	-0.181	0.003
DBE50_42	3930.92	3747.34	4169.97	118.82	DBE50_42-pseudo-thellier	DBE50	Chr	4.7	-42.3	1	9	0	3.6	4.4	0.0275	0.009	T	pmagpy-4.2.40: demag_gui	u	This study	LP-DIR-AF:DE-BFL-O:DA-DIR-GEO	g	-0.14	0.004
DBE50_43	3894.38	3698.33	4098.14	112.62	DBE50_43-pseudo-thellier	DBE50	Chr	9.6	-39.9	1	8	0	1	1.9	0.0275	0.009	T	pmagpy-4.2.40: demag_gui	u	This study	LP-DIR-AF:DE-BFL-O:DA-DIR-GEO	g	-0.103	0.005
DBE50_44	3854.49	3650	4036.72	105.86	DBE50_44-pseudo-thellier	DBE50	Chr	10	-40.2	1	9	0	1.2	3	0.0275	0.009	T	pmagpy-4.2.40: demag_gui	u	This study	LP-DIR-AF:DE-BFL-O:DA-DIR-GEO	g	-0.144	0.005
DBE50_45	3815.4	3615.6	3986.59	98.98	DBE50_45-pseudo-thellier	DBE50	Chr	8.4	-41.3	1	8	0	2.9	3.5	0.0225	0.009	T	pmagpy-4.2.40: demag_gui	u	This study	LP-DIR-AF:DE-BFL-O:DA-DIR-GEO	g	-0.118	0.003
DBE50_46	3777.2	3579.32	3946.53	92.1	DBE50_46-pseudo-thellier	DBE50	Chr	7	-40.8	1	9	0	2.3	2.8	0.0275	0.009	T	pmagpy-4.2.40: demag_gui	u	This study	LP-DIR-AF:DE-BFL-O:DA-DIR-GEO	g	-0.162	0.003
DBE50_47	3738.06	3542.32	3911.37	85.14	DBE50_47-pseudo-thellier	DBE50	Chr	8.1	-37.8	1	9	0	0.3	3.4	0.0275	0.009	T	pmagpy-4.2.40: demag_gui	u	This study	LP-DIR-AF:DE-BFL-O:DA-DIR-GEO	g	-0.098	0.004
DBE50_48	3699.9	3505.55	3874.32	78.16	DBE50_48-pseudo-thellier	DBE50	Chr	8.7	-35.1	1	9	0	1.3	2	0.0275	0.009	T	pmagpy-4.2.40: demag_gui	u	This study	LP-DIR-AF:DE-BFL-O:DA-DIR-GEO	g	-0.228	0.015
DBE50_49	3656.68	3472.33	3830.93	70.32	DBE50_49-pseudo-thellier	DBE50	Chr	5.5	-39.5	1	10	0	2.9	3.5	0.03	0.009	T	pmagpy-4.2.40: demag_gui	u	This study	LP-DIR-AF:DE-BFL-O:DA-DIR-GEO	g	-0.179	0.008
DBE50_50	3620.22	3445.21	3788.17	63.63	DBE50_50-pseudo-thellier	DBE50	Chr	4.2	-35.1	1	8	0	2.6	3.7	0.0275	0.009	T	pmagpy-4.2.40: demag_gui	u	This study	LP-DIR-AF:DE-BFL-O:DA-DIR-GEO	g	-0.186	0.005
DBE50_51	3583.3	3408.98	3744.15	56.76	DBE50_51-pseudo-thellier	DBE50	Chr	5.2	-38.1	1	9	0	4.8	3.9	0.03	0.009	T	pmagpy-4.2.40: demag_gui	u	This study	LP-DIR-AF:DE-BFL-O:DA-DIR-GEO	g	-0.193	0.013
DBE50_52	3547.74	3364.02	3712.57	49.98	DBE50_52-pseudo-thellier	DBE50	Chr	2.9	-33.7	1	8	0	2.2	4.2	0.0275	0.009	T	pmagpy-4.2.40: demag_gui	u	This study	LP-DIR-AF:DE-BFL-O:DA-DIR-GEO	g	-0.184	0.006
DBE50_53	3511.94	3313.23	3682.93	42.98	DBE50_53-pseudo-thellier	DBE50	Chr	358	-38.9	1	8	0	5.1	6.1	0.0225	0.009	T	pmagpy-4.2.40: demag_gui	u	This study	LP-DIR-AF:DE-BFL-O:DA-DIR-GEO	g	-0.116	0.004
DBE50_54	3497.65	3303.99	3663	35.94	DBE50_54-pseudo-thellier	DBE50	Chr	359.8	-33.9	1	8	0	3.1	4.4	0.0225	0.009	T	pmagpy-4.2.40: demag_gui	u	This study	LP-DIR-AF:DE-BFL-O:DA-DIR-GEO	g	-0.102	0.008
DBE50_55	3470.3	3272.82	3641.42	29.34	DBE50_55-pseudo-thellier	DBE50	Chr	359.4	-37.5	1	9	0	3.7	4.9	0.03	0.009	T	pmagpy-4.2.40: demag_gui	u	This study	LP-DIR-AF:DE-BFL-O:DA-DIR-GEO	g	-0.237	0.008
DBE50_56	3440.4	3225.89	3617.57	22.21	DBE50_56-pseudo-thellier	DBE50	Chr	354	-36.5	1	8	0	6	7	0.0225	0.009	T	pmagpy-4.2.40: demag_gui	u	This study	LP-DIR-AF:DE-BFL-O:DA-DIR-GEO	g	-0.069	0.003
DBE50_57	3429.44	3225.89	3605.63	15.83	DBE50_57-pseudo-thellier	DBE50	Chr	0.3	-27.4	1	9	0	2.9	3.6	0.0275	0.009	T	pmagpy-4.2.40: demag_gui	u	This study	LP-DIR-AF:DE-BFL-O:DA-DIR-GEO	g	-0.188	0.002
DBE50_58	3411.03	3225.89	3588.23	9.15	DBE50_58-pseudo-thellier	DBE50	Chr	356.5	-33.9	1	8	0	5.4	6.7	0.0225	0.009	T	pmagpy-4.2.40: demag_gui	u	This study	LP-DIR-AF:DE-BFL-O:DA-DIR-GEO	g	-0.108	0.004

## Sheet: Paleointensity_results
site	specimen	method	B_anc	Banc_aniso_corr	Blab	stepMin	stepMax	n	b_slope	b_sigma	SE_anc	f	f_VDS	FRAC	b_beta	g	GAP_MAX	q	k_prime	SSE_k_prime	w	rsq_corr	rsq_det	SCAT	dTRM_anis	Mdec_free	Minc_free	MAD_free	Mdec_anc	Minc_anc	MAD_anc	alpha	theta	DANG	NRMdev	gamma	n_ptrm_check	check_perc	d_CK	DRAT	maxDEV	CDRAT	CDRAT_prime	DRATS	DRATS_prime	Mean_DRAT	Mean_DRAT_prime	Mean_DEV	Mean_DEV_prime
DBE50	DBE50_01	pseudothellier	-	-	0	10	27.5	7	-0.193	0.015	0	0.49	0.385	0.395	0.079	0.826	0.28	5.2	-0.551	0	2.3	0.969	0.992	1	-	124	1.3	3.7	123.4	4.7	1.8	3.5	91.3	4	3	4.5	-	-	-	-	-	-	-	-	-	-	-	-	-
DBE50	DBE50_02	pseudothellier	-	-	0	10	27.5	7	-0.263	0.012	0	0.467	0.335	0.373	0.044	0.816	0.247	8.6	0.016	0.001	3.8	0.99	0.998	1	-	126.2	13.9	6.7	131.3	18.1	4.1	6.5	103.9	7.9	4.5	19.7	-	-	-	-	-	-	-	-	-	-	-	-	-
DBE50	DBE50_03	pseudothellier	-	-	0	9	22.5	7	-0.182	0.003	0	0.509	0.414	0.42	0.019	0.819	0.251	21.9	0.133	0	9.8	0.998	1	1	-	125.3	3	2.4	124.5	9.2	2.6	6.2	93	7.2	5.7	7.5	-	-	-	-	-	-	-	-	-	-	-	-	-
DBE50	DBE50_04	pseudothellier	-	-	0	9	27.5	8	-0.289	0.007	0	0.474	0.464	0.468	0.024	0.85	0.204	16.9	-0.265	0.003	6.9	0.997	0.999	1	-	132.7	8	1.6	129.7	11.7	2.1	4.7	98	5.5	3.8	21.1	-	-	-	-	-	-	-	-	-	-	-	-	-
DBE50	DBE50_05	pseudothellier	-	-	0	10	30	8	-0.238	0.015	0	0.367	0.394	0.431	0.063	0.836	0.227	4.9	0.405	0.002	2	0.976	0.994	1	-	125.1	10.4	6.3	128.6	7.4	3	4.5	100.4	5.3	2.8	28.9	-	-	-	-	-	-	-	-	-	-	-	-	-
DBE50	DBE50_06	pseudothellier	-	-	0	9	27.5	8	-0.265	0.008	0	0.492	0.441	0.451	0.032	0.847	0.221	13.2	0.237	0	5.4	0.994	0.999	1	-	130.8	8.1	2.8	127.9	10.5	2	3.7	98.1	4.4	2.9	18.2	-	-	-	-	-	-	-	-	-	-	-	-	-
DBE50	DBE50_07	pseudothellier	-	-	0	9	27.5	8	-0.218	0.006	0	0.532	0.448	0.459	0.026	0.846	0.241	17.6	0.14	0.001	7.2	0.996	0.999	1	-	131.4	7.6	3	129.6	9.8	1.8	2.9	97.6	3.5	2.4	12.1	-	-	-	-	-	-	-	-	-	-	-	-	-
DBE50	DBE50_08	pseudothellier	-	-	0	9	30	9	-0.151	0.005	0	0.65	0.456	0.469	0.032	0.852	0.245	17.3	0.255	0	6.6	0.993	0.998	1	-	135.1	5.2	2.5	132.6	5.6	2.1	2.5	95.2	3.5	2.2	2	-	-	-	-	-	-	-	-	-	-	-	-	-
DBE50	DBE50_09	pseudothellier	-	-	0	9	30	9	-0.17	0.006	0	0.65	0.524	0.54	0.034	0.861	0.211	16.5	0.283	0	6.2	0.992	0.998	1	-	137.9	5.1	2.3	136.5	3.9	1.4	1.8	84.9	2.3	1.7	0.7	-	-	-	-	-	-	-	-	-	-	-	-	-
DBE50	DBE50_10	pseudothellier	-	-	0	9	30	9	-0.16	0.005	0	0.631	0.433	0.438	0.031	0.863	0.19	17.3	0.234	0.001	6.5	0.993	0.998	1	-	135.6	5	2.1	133.6	7.6	1.8	3.3	85	4.1	3.2	0.7	-	-	-	-	-	-	-	-	-	-	-	-	-
DBE50	DBE50_11	pseudothellier	-	-	0	9	27.5	8	-0.151	0.005	0	0.611	0.403	0.431	0.031	0.852	0.186	16.8	0.212	0	6.9	0.994	0.999	1	-	138.9	20.1	5.5	136.3	16.4	3	4.5	69.9	5.4	4.4	0.2	-	-	-	-	-	-	-	-	-	-	-	-	-
DBE50	DBE50_12	pseudothellier	-	-	0	9	27.5	8	-0.206	0.004	0	0.577	0.452	0.482	0.02	0.852	0.165	24.2	0.089	0	9.9	0.998	0.999	1	-	140.7	11.8	5.1	143.4	11.8	2.1	2.7	78.2	3.1	2.7	0.3	-	-	-	-	-	-	-	-	-	-	-	-	-
DBE50	DBE50_13	pseudothellier	-	-	0	9	27.5	8	-0.292	0.014	0	0.589	0.455	0.472	0.047	0.852	0.184	10.8	0.103	0.003	4.4	0.987	0.997	1	-	137.7	9.6	3.9	139.1	15.5	2.7	6.1	80.4	7	6.3	0.6	-	-	-	-	-	-	-	-	-	-	-	-	-
DBE50	DBE50_14	pseudothellier	-	-	0	9	30	9	-0.202	0.006	0	0.595	0.411	0.477	0.031	0.862	0.174	16.6	0.095	0.002	6.3	0.993	0.998	1	-	121.8	6.2	6	126.7	10.3	3.6	6.4	83.8	7.5	6.3	0	-	-	-	-	-	-	-	-	-	-	-	-	-
DBE50	DBE50_15	pseudothellier	-	-	0	9	27.5	8	-0.198	0.008	0	0.614	0.444	0.479	0.04	0.848	0.203	13	0.235	0.001	5.3	0.99	0.998	1	-	136.6	3.3	6.4	129.7	5.4	4	7.2	86.7	8.5	7	0.6	-	-	-	-	-	-	-	-	-	-	-	-	-
DBE50	DBE50_16	pseudothellier	-	-	0	9	27.5	8	-0.14	0.008	0	0.637	0.428	0.483	0.055	0.839	0.221	9.7	0.354	0.002	3.9	0.982	0.995	1	-	136.5	1	6.9	134.6	6.9	4.2	6.2	89	7.6	5.9	0.8	-	-	-	-	-	-	-	-	-	-	-	-	-
DBE50	DBE50_17	pseudothellier	-	-	0	9	27.5	8	-0.318	0.03	0	0.585	0.29	0.367	0.093	0.825	0.249	5.2	0.515	0.007	2.1	0.948	0.987	1	-	150.2	21.4	9.6	149	27.8	5	6.5	68.6	7.9	6	5.9	-	-	-	-	-	-	-	-	-	-	-	-	-
DBE50	DBE50_18	pseudothellier	-	-	0	10	30	8	-0.274	0.027	0	0.507	0.244	0.376	0.1	0.803	0.26	4.1	-0.007	0.011	1.7	0.941	0.985	1	-	154.2	18.1	15.8	154.5	30.8	7.3	12.6	71.9	14.3	11.1	2.3	-	-	-	-	-	-	-	-	-	-	-	-	-
DBE50	DBE50_19	pseudothellier	-	-	0	9	27.5	8	-0.254	0.003	0	0.572	0.486	0.509	0.014	0.851	0.181	35.9	-0.019	0	14.7	0.999	1	1	-	138	2.1	4.8	137.1	6.1	2.3	4.2	87.9	4.7	4.2	0.2	-	-	-	-	-	-	-	-	-	-	-	-	-
DBE50	DBE50_20	pseudothellier	-	-	0	9	22.5	7	-0.144	0.006	0	0.521	0.369	0.376	0.044	0.823	0.247	9.7	0.383	0	4.3	0.99	0.998	1	-	137.8	2.7	2.8	137.9	6.5	1.7	3.7	87.3	4.2	3.7	0.3	-	-	-	-	-	-	-	-	-	-	-	-	-
DBE50	DBE50_21	pseudothellier	-	-	0	8	27.5	9	-0.14	0.009	0	0.723	0.366	0.405	0.061	0.865	0.215	10.3	0.5	0.001	3.9	0.974	0.994	1	-	135.3	-1.6	4.9	134.3	-0.7	2.4	1.3	91.6	1.7	1.4	0.2	-	-	-	-	-	-	-	-	-	-	-	-	-
DBE50	DBE50_22	pseudothellier	-	-	0	9	27.5	8	-0.194	0.006	0	0.59	0.414	0.443	0.029	0.849	0.208	17	0.099	0.001	6.9	0.995	0.999	1	-	136.3	2.2	4.8	137	4	1.9	1.9	87.8	2.2	1.9	0.3	-	-	-	-	-	-	-	-	-	-	-	-	-
DBE50	DBE50_23	pseudothellier	-	-	0	9	30	9	-0.133	0.006	0	0.654	0.429	0.452	0.044	0.865	0.21	12.9	0.337	0.001	4.9	0.987	0.997	1	-	132.3	3.3	3.6	135.5	6.1	2.7	4.3	86.7	5.4	4.1	1	-	-	-	-	-	-	-	-	-	-	-	-	-
DBE50	DBE50_24	pseudothellier	-	-	0	9	27.5	8	-0.19	0.008	0	0.633	0.468	0.489	0.04	0.852	0.2	13.6	0.312	0	5.6	0.991	0.998	1	-	134.2	-3.5	4.1	131	2.4	3.6	6.7	93.5	8.2	6.5	0.4	-	-	-	-	-	-	-	-	-	-	-	-	-
DBE50	DBE50_25	pseudothellier	-	-	0	9	27.5	8	-0.144	0.007	0	0.642	0.428	0.447	0.049	0.849	0.208	11.2	0.372	0	4.6	0.986	0.996	1	-	133.4	-2	2.8	134.5	5.5	3.9	7.6	92	9.4	7.3	0.3	-	-	-	-	-	-	-	-	-	-	-	-	-
DBE50	DBE50_26	pseudothellier	-	-	0	9	27.5	8	-0.228	0.003	0	0.584	0.442	0.459	0.011	0.853	0.184	44.6	0.044	0	18.2	0.999	1	1	-	135.8	-1.8	4.7	132.8	2.9	2.8	5.6	91.8	6.5	5.6	0.6	-	-	-	-	-	-	-	-	-	-	-	-	-
DBE50	DBE50_27	pseudothellier	-	-	0	9	20	6	-0.313	0.019	0	0.419	0.287	0.305	0.061	0.791	0.29	5.5	-0.168	0.002	2.7	0.985	0.996	1	-	150.8	1.3	6.3	151.4	9.6	2.7	8.3	88.7	8.9	8.9	4.6	-	-	-	-	-	-	-	-	-	-	-	-	-
DBE50	DBE50_28	pseudothellier	-	-	0	9	27.5	8	-0.187	0.007	0	0.561	0.45	0.462	0.035	0.849	0.224	13.4	-0.066	0.002	5.5	0.992	0.998	1	-	138.8	-3	3.8	136.2	1.5	2.4	5.2	93	6	5.2	0.9	-	-	-	-	-	-	-	-	-	-	-	-	-
DBE50	DBE50_29	pseudothellier	-	-	0	9	22.5	7	-0.164	0.005	0	0.534	0.355	0.364	0.029	0.828	0.222	15.5	0.185	0	6.9	0.996	0.999	1	-	133	-2.5	2.5	131.1	-1.9	1.2	2	92.5	2.3	2	0.2	-	-	-	-	-	-	-	-	-	-	-	-	-
DBE50	DBE50_30	pseudothellier	-	-	0	9	27.5	8	-0.261	0.01	0	0.631	0.546	0.557	0.039	0.852	0.199	13.7	0.299	0	5.6	0.991	0.998	1	-	131.1	-2.5	2.3	131.2	-2.5	0.9	0.1	92.5	0.2	0.1	1.3	-	-	-	-	-	-	-	-	-	-	-	-	-
DBE50	DBE50_31	pseudothellier	-	-	0	10	22.5	6	-0.263	0.011	0	0.41	0.275	0.292	0.043	0.796	0.235	7.5	-0.193	0.001	3.8	0.993	0.998	1	-	131.4	-1.8	5.9	127.9	1.3	1.9	4.6	91.8	4.9	4.5	3.8	-	-	-	-	-	-	-	-	-	-	-	-	-
DBE50	DBE50_32	pseudothellier	-	-	0	9	27.5	8	-0.213	0.006	0	0.647	0.502	0.51	0.03	0.852	0.202	18.3	0.224	0	7.5	0.995	0.999	1	-	132.9	-0.2	1.4	129.6	-0.8	1.7	3.4	90.2	4.1	3.3	0.7	-	-	-	-	-	-	-	-	-	-	-	-	-
DBE50	DBE50_33	pseudothellier	-	-	0	9	27.5	8	-0.215	0.008	0	0.606	0.475	0.517	0.035	0.851	0.183	14.7	0.228	0.001	6	0.993	0.998	1	-	131.4	2.7	4.8	130.6	3.9	1.9	1.4	87.3	1.6	1.4	0.8	-	-	-	-	-	-	-	-	-	-	-	-	-
DBE50	DBE50_34	pseudothellier	-	-	0	9	27.5	8	-0.178	0.009	0	0.641	0.528	0.537	0.051	0.851	0.212	10.7	0.407	0	4.4	0.985	0.996	1	-	132.6	2	2.4	129.4	2	1.8	3.1	88	3.9	3	0.7	-	-	-	-	-	-	-	-	-	-	-	-	-
DBE50	DBE50_35	pseudothellier	-	-	0	9	27.5	8	-0.256	0.004	0	0.602	0.489	0.503	0.017	0.851	0.196	30.3	0.102	0	12.4	0.998	1	1	-	132.5	1.9	3.8	131.8	1.5	1.5	0.9	88.1	1	0.9	1.2	-	-	-	-	-	-	-	-	-	-	-	-	-
DBE50	DBE50_36	pseudothellier	-	-	0	9	27.5	8	-0.233	0.002	0	0.611	0.504	0.515	0.01	0.85	0.19	52.1	0.035	0	21.3	0.999	1	1	-	130.1	1.9	2.1	126.1	2.5	1.9	4	88.1	4.8	4	1	-	-	-	-	-	-	-	-	-	-	-	-	-
DBE50	DBE50_37	pseudothellier	-	-	0	9	22.5	7	-0.177	0.007	0	0.511	0.33	0.34	0.039	0.825	0.251	10.9	0.315	0	4.9	0.993	0.998	1	-	135.3	2	2.7	131.8	9.3	3	8.1	88	9.1	8	0.8	-	-	-	-	-	-	-	-	-	-	-	-	-
DBE50	DBE50_38	pseudothellier	-	-	0	9	27.5	8	-0.182	0.003	0	0.611	0.498	0.509	0.016	0.852	0.191	32.4	0.1	0	13.2	0.998	1	1	-	131.5	3.7	3.4	129.7	5.4	1.8	2.5	86.3	3	2.4	1.7	-	-	-	-	-	-	-	-	-	-	-	-	-
DBE50	DBE50_39	pseudothellier	-	-	0	9	30	9	-0.28	0.005	0	0.635	0.582	0.609	0.018	0.868	0.17	31.5	0.094	0	11.9	0.998	0.999	1	-	127.1	4.2	3.6	128.2	4.7	1.7	1.2	85.8	1.4	1.1	4.7	-	-	-	-	-	-	-	-	-	-	-	-	-
DBE50	DBE50_40	pseudothellier	-	-	0	9	27.5	8	-0.247	0.002	0	0.607	0.571	0.572	0.006	0.851	0.192	81.8	0.041	0	33.4	1	1	1	-	130	4.3	1.1	129.1	5.3	0.7	1.3	85.7	1.6	1.3	0.7	-	-	-	-	-	-	-	-	-	-	-	-	-
DBE50	DBE50_41	pseudothellier	-	-	0	9	27.5	8	-0.181	0.003	0	0.602	0.44	0.451	0.014	0.851	0.193	35.5	0.12	0	14.5	0.999	1	1	-	132	4.4	2.5	127.8	5.7	2.1	4.4	85.6	5.2	4.3	0.7	-	-	-	-	-	-	-	-	-	-	-	-	-
DBE50	DBE50_42	pseudothellier	-	-	0	9	27.5	8	-0.14	0.004	0	0.612	0.431	0.459	0.027	0.849	0.197	19.6	0.175	0	8	0.996	0.999	1	-	133.7	1.5	4.3	130.9	5.7	2.8	5	88.5	5.9	4.8	0.5	-	-	-	-	-	-	-	-	-	-	-	-	-
DBE50	DBE50_43	pseudothellier	-	-	0	9	27.5	8	-0.103	0.005	0	0.606	0.43	0.481	0.048	0.85	0.191	10.8	0.314	0.001	4.4	0.986	0.997	1	-	133.3	6.6	5.4	129.5	8.1	2.9	4	83.4	4.8	3.9	0.6	-	-	-	-	-	-	-	-	-	-	-	-	-
DBE50	DBE50_44	pseudothellier	-	-	0	9	27.5	8	-0.144	0.005	0	0.584	0.481	0.489	0.036	0.85	0.222	13.8	0.304	0	5.6	0.992	0.998	1	-	129.8	7.3	3.8	131.5	7.9	1.6	1.8	82.7	2.1	1.8	0.5	-	-	-	-	-	-	-	-	-	-	-	-	-
DBE50	DBE50_45	pseudothellier	-	-	0	9	22.5	7	-0.118	0.003	0	0.547	0.379	0.395	0.028	0.827	0.233	16	0.097	0.001	7.2	0.996	0.999	1	-	134.4	5.8	2.9	129.5	6.7	2.2	5	84.2	5.7	5	0.4	-	-	-	-	-	-	-	-	-	-	-	-	-
DBE50	DBE50_46	pseudothellier	-	-	0	9	27.5	8	-0.162	0.003	0	0.619	0.507	0.523	0.015	0.851	0.186	34.1	0.041	0	13.9	0.999	1	1	-	132	4	2.7	130	6.6	1.8	3.3	86	3.9	3.3	0.5	-	-	-	-	-	-	-	-	-	-	-	-	-
DBE50	DBE50_47	pseudothellier	-	-	0	9	27.5	8	-0.098	0.004	0	0.634	0.475	0.489	0.04	0.85	0.219	13.4	0.322	0	5.5	0.99	0.998	1	-	127.9	6.3	4.3	128.3	6.5	1.8	0.4	83.7	0.5	0.4	0.8	-	-	-	-	-	-	-	-	-	-	-	-	-
DBE50	DBE50_48	pseudothellier	-	-	0	9	27.5	8	-0.228	0.015	0	0.599	0.53	0.558	0.064	0.844	0.168	7.9	-0.102	0.007	3.2	0.975	0.994	1	-	125.8	6.3	2.2	125.1	7.9	1.2	1.8	83.7	2.2	1.8	0.5	-	-	-	-	-	-	-	-	-	-	-	-	-
DBE50	DBE50_49	pseudothellier	-	-	0	9	30	9	-0.179	0.008	0	0.605	0.521	0.55	0.046	0.853	0.177	11.1	-0.052	0.005	4.2	0.985	0.996	1	-	130.3	2.8	3.4	128.8	6.2	2.2	3.7	87.2	4.5	3.7	0.8	-	-	-	-	-	-	-	-	-	-	-	-	-
DBE50	DBE50_50	pseudothellier	-	-	0	9	27.5	8	-0.186	0.005	0	0.594	0.504	0.527	0.029	0.848	0.187	17.6	0.125	0.001	7.2	0.995	0.999	1	-	128.4	2.8	4.4	122.8	3.7	2.8	5.6	87.2	6.6	5.6	0.7	-	-	-	-	-	-	-	-	-	-	-	-	-
DBE50	DBE50_51	pseudothellier	-	-	0	9	30	9	-0.193	0.013	0	0.626	0.549	0.604	0.068	0.848	0.223	7.8	-0.163	0.01	2.9	0.968	0.992	1	-	129.7	1.6	3.7	126.8	7.5	3.5	6.6	88.4	8.1	6.5	1	-	-	-	-	-	-	-	-	-	-	-	-	-
DBE50	DBE50_52	pseudothellier	-	-	0	9	27.5	8	-0.184	0.006	0	0.571	0.464	0.529	0.035	0.846	0.233	13.8	-0.046	0.002	5.6	0.993	0.998	1	-	125.7	-0.6	7.4	123.2	4.3	3.2	5.5	90.6	6.2	5.7	1	-	-	-	-	-	-	-	-	-	-	-	-	-
DBE50	DBE50_53	pseudothellier	-	-	0	9	22.5	7	-0.116	0.004	0	0.493	0.345	0.358	0.036	0.821	0.245	11.4	0.271	0	5.1	0.994	0.998	1	-	135.2	-3.4	3	125.1	-0.4	3.6	10.6	93.4	11.7	10.9	1.2	-	-	-	-	-	-	-	-	-	-	-	-	-
DBE50	DBE50_54	pseudothellier	-	-	0	9	22.5	7	-0.102	0.008	0	0.506	0.338	0.348	0.083	0.804	0.227	4.9	0.511	0.003	2.2	0.966	0.991	1	-	127.2	-2.6	4	122	1.3	2.5	6.4	92.6	7.1	7	1.1	-	-	-	-	-	-	-	-	-	-	-	-	-
DBE50	DBE50_55	pseudothellier	-	-	0	9	30	9	-0.237	0.008	0	0.618	0.475	0.552	0.034	0.854	0.237	15.7	0.094	0.002	5.9	0.992	0.998	1	-	126.5	-2.8	6.5	126.4	2.2	3.4	4.9	92.8	5.9	5	2.3	-	-	-	-	-	-	-	-	-	-	-	-	-
DBE50	DBE50_56	pseudothellier	-	-	0	9	22.5	7	-0.069	0.003	0	0.552	0.309	0.333	0.044	0.824	0.255	10.3	0.344	0	4.6	0.99	0.998	1	-	131	-8	5.5	123.1	-2.1	4.4	9.9	98	11.4	9.6	0.4	-	-	-	-	-	-	-	-	-	-	-	-	-
DBE50	DBE50_57	pseudothellier	-	-	0	9	27.5	8	-0.188	0.002	0	0.61	0.495	0.502	0.01	0.851	0.19	52.7	0.072	0	21.5	0.999	1	1	-	119	-1.1	3.4	115.8	1.7	2.2	4.2	91.1	4.9	4.1	0.4	-	-	-	-	-	-	-	-	-	-	-	-	-
DBE50	DBE50_58	pseudothellier	-	-	0	9	22.5	7	-0.108	0.004	0	0.555	0.267	0.281	0.041	0.823	0.257	11	0.326	0	4.9	0.991	0.998	1	-	127.4	-6	6.2	121	-0.3	4.2	8.6	96	10	8.3	0.6	-	-	-	-	-	-	-	-	-	-	-	-	-
[truncated: 18 more columns]
